# Supplementary material for: The influence of increased distal loading on metabolic cost, efficiency, and kinematics of roller ski skating
Source: PLoS One. 2018 May 23;13(5):e0197592. doi: 10.1371/journal.pone.0197592 (PMC5965841; doi:10.1371/journal.pone.0197592)
Supplement: S1 File — (XLSX) [file pone.0197592.s001.xlsx]

## Sheet: Kinematics
G3	X RANGE				Y RANGE				Z range				Cycle Rate				Recovery Time				Lift off time				Ground contact
	0	250	500	750	0	250	500	750	0	250	500	750	0	250	500	750	0	250	500	750	0	250	500	750	0	250	500	750
1	0.355433	0.345225	0.373302	0.356762	0.909013	0.828642	0.829364	0.866407	0.12134	0.122527	0.136157	0.127493	0.718223	0.715594	0.708522	0.679557	0.241818	0.212364	0.199636	0.225455	0.221818	0.216364	0.220364	0.216727	0.314726	0.31231	0.3151	0.34532
2	0.286735	0.274013	0.275429	0.297178	0.918893	0.857656	0.852438	0.891056	0.107418	0.0957084	0.0946146	0.101238	0.662879	0.674033	0.661327	0.680115	0.196727	0.101818	0.206909	0.173455	0.178545	0.178182	0.184364	0.175636	0.37966	0.362473	0.376036	0.355662
3	0.35332	0.325644	0.332384	0.335456	0.769688	0.721388	0.788964	0.755902	0.162299	0.155696	0.158562	0.159149	0.724396	0.732178	0.709386	0.744494	0.188364	0.177818	0.170182	0.153455	0.224727	0.224383	0.224727	0.221818	0.259925	0.247705	0.275767	0.243613
4	0.381664	0.333401	0.349448	0.37608	1.06103	0.985728	0.953233	0.949144	0.173107	0.153895	0.164274	0.162677	0.702304	0.718607	0.674738	0.686207	0.195273	0.185818	0.190545	0.186545	0.228727	0.232727	0.232364	0.229455	0.308594	0.297378	0.345204	0.340218
5	0.247249	0.236292	0.253603	0.240688	0.759011	0.806241	0.839409	0.816444	0.0652259	0.0685221	0.063926	0.0708496	0.651883	0.646062	0.645886	0.649875	0.182182	0.202545	0.203636	0.179273	0.221335	0.188727	0.178545	0.172364	0.361055	0.374998	0.39301	0.390865
6	0.315098	0.32629	0.285959	0.308129	0.793282	0.859238	0.74221	0.852257	0.119152	0.129848	0.108373	0.130423	0.698093	0.694001	0.703988	0.709218	0.193091	0.199273	0.181455	0.206182	0.230182	0.234182	0.222182	0.226182	0.290871	0.297471	0.302144	0.296102
7	0.296181	0.296077	0.30599	0.296037	0.664987	0.666559	0.685291	0.652286	0.0993552	0.100752	0.0994003	0.0980801	0.734556	0.732631	0.728347	0.722632	0.203273	0.205818	0.204727	0.206182	0.173091	0.185818	0.163636	0.164364	0.303656	0.299929	0.316522	0.32351
8	0.357769	0.329794	0.317278	0.31636	0.677945	0.672511	0.665803	0.631561	0.100963	0.0916302	0.0831241	0.0815927	0.697041	0.697877	0.680948	0.697951	0.200727	0.174545	0.190909	0.182909	0.201455	0.201455	0.196364	0.205818	0.321844	0.330703	0.330151	0.31534
9	0.303881	0.302883	0.265649	0.26386	0.785575	0.751914	0.7364	0.77216	0.112129	0.108963	0.100364	0.105354	0.660134	0.678326	0.68317	0.676428	0.173818	0.195636	0.175636	0.194909	0.240364	0.266545	0.251636	0.252362	0.327765	0.28216	0.296247	0.309661
10	0.290745	0.307355	0.289648	0.283338	0.682891	0.659839	0.650509	0.688989	0.0896604	0.0954069	0.0816233	0.0898661	0.645248	0.652913	0.638317	0.647885	0.186545	0.185455	0.175273	0.178909	0.174545	0.181818	0.193091	0.186545	0.360734	0.329737	0.34288	0.347389
G2 strong side
1	0.142685	0.139505	0.129217	0.142003	0.485638	0.472805	0.464405	0.518036	0.0789941	0.0753947	0.0762156	0.0806879	0.718716	0.715178	0.708481	0.67862	0.241818	0.212364	0.199636	0.225455	0.221818	0.216364	0.220364	0.216727	0.314726	0.31231	0.3151	0.34532
2	0.244268	0.216895	0.206544	0.218339	0.550393	0.56174	0.576207	0.536584	0.0851122	0.0825525	0.0909085	0.0779309	0.661197	0.674095	0.662867	0.679658	0.196727	0.101818	0.206909	0.173455	0.178545	0.178182	0.184364	0.175636	0.37966	0.362473	0.376036	0.355662
3	0.157718	0.158179	0.129956	0.142382	0.47049	0.458202	0.476565	0.433142	0.0964841	0.0977307	0.0994399	0.0943445	0.684497	0.688616	0.678632	0.684363	0.188364	0.177818	0.170182	0.153455	0.224727	0.224222	0.224727	0.221818	0.259925	0.247705	0.275767	0.243613
4	0.204221	0.195442	0.19003	0.180128	0.486526	0.47069	0.527023	0.50328	0.10823	0.107782	0.110398	0.107284	0.702611	0.718399	0.671648	0.686644	0.195273	0.185818	0.190545	0.186545	0.228727	0.232727	0.232364	0.229455	0.308594	0.297378	0.345204	0.340218
5	0.184607	0.185247	0.177856	0.179528	0.476848	0.435221	0.4718	0.45186	0.0543008	0.0620418	0.0606973	0.0513704	0.651814	0.644964	0.64595	0.650465	0.182182	0.202545	0.203636	0.179273	0.247382	0.188727	0.178545	0.172364	0.361055	0.374998	0.39301	0.390865
6	0.189963	0.183629	0.164506	0.157327	0.419001	0.430594	0.421163	0.403035	0.0909877	0.091322	0.0874716	0.0857964	0.6977	0.693512	0.704541	0.709194	0.193091	0.199273	0.181455	0.206182	0.230182	0.234182	0.222182	0.226182	0.290871	0.297471	0.302144	0.296102
7	0.118499	0.117609	0.118368	0.11498	0.374997	0.362901	0.39818	0.393821	0.0468081	0.0547451	0.0476135	0.0486111	0.734772	0.732835	0.727471	0.722411	0.203273	0.205818	0.204727	0.206182	0.173091	0.185818	0.163636	0.164364	0.303656	0.299929	0.316522	0.32351
8	0.0956622	0.0967128	0.0882773	0.0906861	0.397644	0.392226	0.402293	0.373205	0.0662416	0.0690365	0.0693439	0.0711812	0.697549	0.697908	0.681162	0.69766	0.200727	0.174545	0.190909	0.182909	0.201455	0.201455	0.196364	0.205818	0.321844	0.330703	0.330151	0.31534
9	0.188715	0.166017	0.164157	0.16267	0.403155	0.371746	0.379987	0.379152	0.0741407	0.0722121	0.0706943	0.0733432	0.660675	0.679159	0.682005	0.676428	0.173818	0.195636	0.175636	0.194909	0.240364	0.266545	0.251636	0.252123	0.327765	0.28216	0.296247	0.309661
10	0.142841	0.135982	0.153331	0.142323	0.437057	0.424047	0.455726	0.433592	0.0568249	0.0564642	0.0640682	0.0628244	0.64636	0.653536	0.637647	0.64774	0.186545	0.185455	0.175273	0.178909	0.174545	0.181818	0.193091	0.186545	0.360734	0.329737	0.34288	0.347389
G2 weak side
1	0.328138	0.337814	0.336431	0.348841	0.487119	0.483835	0.48656	0.541894	0.057831	0.0558675	0.0587458	0.0573231	0.718716	0.715178	0.708481	0.67862	0.290909	0.284727	0.291636	0.241455	0.319273	0.324364	0.323636	0.344364	0.176683	0.172747	0.179907	0.177113
2	0.364949	0.346977	0.386219	0.361271	0.558583	0.539807	0.60047	0.541484	0.050065	0.0538646	0.0583897	0.0486243	0.661197	0.674095	0.662867	0.679658	0.295636	0.290909	0.311273	0.323273	0.176727	0.177818	0.177818	0.174182	0.374123	0.360378	0.374029	0.375021
3	0.321054	0.301333	0.312145	0.317177	0.44829	0.43865	0.457938	0.443626	0.0472565	0.0478282	0.0502488	0.0493986	0.684497	0.688616	0.678632	0.684363	0.263948	0.286961	0.256416	0.270597	0.238338	0.240727	0.242753	0.243636	0.292574	0.286792	0.301492	0.294842
4	0.365378	0.303796	0.355655	0.363241	0.475786	0.480902	0.545993	0.511097	0.0786507	0.074551	0.0834781	0.0779401	0.702611	0.718399	0.671648	0.686644	0.32271	0.314545	0.281818	0.314909	0.224182	0.213455	0.245818	0.228121	0.33345	0.322998	0.332286	0.341918
5	0.317943	0.31405	0.322054	0.335423	0.503683	0.479121	0.512735	0.504946	0.0333681	0.0389113	0.0331196	0.0349894	0.651814	0.644964	0.64595	0.650465	0.236364	0.231636	0.228727	0.250545	0.361818	0.357818	0.363829	0.378545	0.18638	0.190829	0.204183	0.17433
6	0.300134	0.279162	0.291179	0.285004	0.443879	0.448188	0.43423	0.426412	0.0401233	0.0379974	0.0418809	0.0398505	0.6977	0.693512	0.704541	0.709194	0.252162	0.312364	0.290182	0.302909	0.164364	0.162909	0.169818	0.170545	0.329707	0.337676	0.335117	0.323244
7	0.32091	0.320337	0.318799	0.335486	0.387748	0.373771	0.37888	0.375321	0.0459554	0.0534065	0.0513521	0.0529247	0.734772	0.732835	0.727471	0.722411	0.238182	0.281818	0.233818	0.246909	0.209818	0.249455	0.221091	0.213091	0.281645	0.246809	0.280993	0.293962
8	0.26784	0.261046	0.250846	0.256035	0.424949	0.438706	0.449066	0.42458	0.0352225	0.0369203	0.0342545	0.0324305	0.697549	0.697908	0.681162	0.69766	0.244727	0.267636	0.271273	0.240727	0.176121	0.170909	0.156364	0.175273	0.329485	0.334307	0.371262	0.338587
9	0.333682	0.297701	0.294389	0.307457	0.463463	0.446216	0.421451	0.434985	0.0463593	0.045248	0.0486544	0.0459849	0.660675	0.679159	0.682005	0.676428	0.293818	0.291636	0.270909	0.268727	0.354545	0.342545	0.356364	0.346545	0.191376	0.190928	0.175449	0.197428
10	0.341487	0.33324	0.352091	0.337593	0.43852	0.403648	0.463211	0.428042	0.0511162	0.0477631	0.0590019	0.0616703	0.64636	0.653536	0.637647	0.64774	0.262545	0.309091	0.218182	0.269455	0.177818	0.188128	0.189818	0.193455	0.395973	0.384493	0.411149	0.394428

## Sheet: Physiology
G3	Control (0 kg added)							0.25 kg							0.5 kg							0.75
SUBJECT	RER	Metabolic Rate	Work Rate	Efficiency	HR	Blood lactate	RPE	RER	Metabolic Rate	Work Rate	Efficiency	HR	Blood lactate	RPE	RER	Metabolic Rate	Work Rate	Efficiency	HR	Blood lactate	RPE	RER	Metabolic Rate	Work Rate	Efficiency	HR	Blood lactate	RPE
1	0.84	1551	271	17.5	163	2.54	15	0.848	1577.7	274	17.3	163	3.29	15	0.897	1590.56	275.163	17.2998	162	3.18	13	0.885	1590.38	276.612	17.3928	160	3.54	14
2	0.873	1358	249	18.3	157	1.58	12	0.906	1404.17	250.18	17.8174	155	3.89	10	0.872	1365.36	251.628	18.4295	155	1.93	14	0.8771	1410.92	253.077	17.937	157	2.02	13
3	0.9685	1187	205	17.3	156	3.7	12	1.0357	1183.2	206.843	17.5	159	4.84	14	1.02	1191.25	208.292	17.4852	160	4.8	15	0.98	1201.31	209.74	17.4593	163	7.17	15
4	0.964	1416.6	256	18.1	163	4.76	14	0.973	1365.9	257.199	18.8301	159	3.62	15	0.967	1448.12	258.648	17.861	162	4.66	14	0.984	1372.29	260.097	18.9535	160	4.45	14
5	0.9	1428.1	247	17.3	167	2.6	14	0.874	1435.59	248.594	17.3	168	2.27	14	0.9225	1448.43	250.043	17.263	161	2.39	13	0.915	1438.84	251.491	17.4787	167	2.2	14
6	0.94	1456.5	261	17.9	160	4.45	8	0.95	1456.28	262.385	18	180	4.9	15	0.9357	1481.88	263.834	17.804	189	6.28	17	0.968333	1468.31	265.283	18.0672	185	5.87	17
7	0.898333	1367.8	257	18.8	171	2.42	12	0.91	1370.07	258.387	18.8594	168	2.91	13	0.84	1377.16	259.836	18.8675	174	2.84	15	0.942	1444	261.284	18.0944	162	3.13	12
8	0.988333	1373.2	243	17.7	173	2.78	12	1.00333	1394.01	244.219	17.5191	171	3.59	11	1.07667	1353.04	245.668	18.1568	174	2.77	15	1.22167	1298.11	247.116	19.0367	173	2.6	14
9	1.2	1156.8	212	18.3	164	2.33	14	1.16333	1171.13	213.449	18.2	163	2.56	13	1.07	1241.65	214.898	17.3074	163	2.08	14	1.095	1270.3	216.346	17.0311	160	2.33	13
10	0.856	1440	261	18.1	165	2.06	13	0.83	1421	262	18.5	156	1.48	12	0.854	1439	264	18.3	156	2.38	13	0.831	1459	265	18.2	157	1.93	14
G2
1	0.84	1508.8	260.934	17.2941	162	2.24	15	0.843	1448.31	262.322	18.1122	160	2.07	14	0.879	1479.34	263.71	17.8261	152	2.86	12	0.87	1531.24	265.098	17.3126	159	2.25	14
2	0.842727	1314.56	238.616	18.1518	156	1.47	13	0.866364	1308.76	240.004	18.3383	158	1.6	15	0.837273	1357	241.392	17.8	159	1.36	14	1.03	1316	242.78	18.5	158	1.66	12
3	0.92	1034.04	196.839	19.0359	149	2.55	15	0.9628	1156	198.227	17.1	145	3.37	13	0.922	1235.15	199.615	16.1612	154	3.81	15	0.962857	1230	201.002	16.3	151	4.33	14
4	0.898	1327.02	244.695	18.4394	149	2.02	15	0.905	1360.18	246.083	18.0919	154	2.2	15	0.916	1427.97	247.471	17.3303	146	2.2	13	0.906	1408.37	248.859	17.67	153	2.52	15
5	0.867778	1300.83	237.339	18.2452	153	1.38	12	0.854444	1340.07	238.727	17.8145	156	1.62	14	0.843333	1353.21	240.115	17.7441	159	2.09	14	0.852222	1346.06	241.503	17.9414	156	1.66	14
6	0.908333	1384.8	241.891	17.4676	170	2.29	15	0.891667	1342.17	243.279	18.1258	164	1.54	13	0.926667	1411.33	244.667	17.336	170	1.64	15	0.886667	1428.42	246.055	17.2257	175	1.89	16
7	0.94	1347.76	246.444	18.2855	162	2.32	12	0.951667	1395.52	247.832	17.7591	173	3.89	16	0.966667	1380.91	249.22	18.0474	173	3.34	16	1.02167	1423.06	250.608	17.6105	178	4.91	16
8	0.946667	1270.38	234.508	18.4596	170	2.9	13	0.968333	1255.82	235.895	18.7842	165	2.19	12	0.94	1281.92	237.283	18.51	172	2.89	13	0.936667	1294.18	238.671	18.4419	172	2.79	14
9	0.84	1178.01	206.138	17.4989	154	1.64	13	0.833333	1217.14	207.526	17.0503	157	1.08	13	0.825	1209.82	208.914	17.2682	153	1.53	12	0.83	1263.44	210.302	16.6452	153	1.77	12
10	0.852857	1338.89	249	18.6	151	1.09	12	0.8343	1303	250	19.2	151	1.49	13	0.8429	1316	252	19.1	149	1.4	12	0.8629	1375	253	18.4	150	2.23	13
